# Supplementary material for: Dichloroacetate and PX-478 exhibit strong synergistic effects in a various number of cancer cell lines
Source: BMC Cancer. 2021 Apr 30;21:481. doi: 10.1186/s12885-021-08186-9 (PMC8086110; doi:10.1186/s12885-021-08186-9)
Supplement: Supplementary file 1 — Additional file 1. Includes data of: Combination experiments with DCA and PX-478, flow cytometric analysis, HPLC analysis, Western blot analysis and Seahorse analysis. [file 12885_2021_8186_MOESM1_ESM.xlsx]

## Sheet: DCA + PX-478 dose response
	Synergistic interactions between DCA and PX-478 in all 8 cell lines. Here, dose-response curves for DCA, PX-478 and their combination in eight different cell lines as well as the respective CIs are listed. Cells were seeded in 96-well plates and treated at a confluence of approximately 50%. Forty-eight hours later, an SRB (protein mass) assay was performed. If applicable, a CI was calculated with…
	Used concentrations of compounds for each cell line (previously approximated EC50 values (EC50a) are listed below.
	Cell line		A549	MCF-7	HEPG2	HT-29	MDA-MB 231	H441	HeLa	U251
	PX-478 EC50a [µM]		33	15.92	31.1067	77.4	164.3	50	13.33	36.94
	DCA EC50a [mM]		29.781	40.7	41.4333	34.9	48.7	35	20.716	20.753
	A549	Concentration [fold EC50]	DCA					PX					DCA PX					Concentration [fold EC50]	Mean DCA	SD DCA	Mean PX-478	SD PX-478	Mean DCA + PX-478	SD DCA + PX-478	CI
		0.25	115.055	130.936	111.438			114.663	131.882	119.799			97.1983	91.6444	85.9532			0.25	119.143	10.372	122.115	8.84017	91.5986	5.6227	0.6075
		0.5	96.0863	110.126	103.746			99.7493	119.949	108.161			44.8054	44.6398	41.5385			0.5	103.319	7.0296	109.286	10.1468	43.6612	1.84024	0.8116
		0.75	76.9868	96.0102	76.8562			76.3981	79.7114	70.1672			0.719503	2.36478	0.200669			0.75	83.2844	11.0211	75.4256	4.84583	1.09498	1.12986	0.6414
		1	67.11	86.4783	75.9197			41.4041	42.8935	25.0167			0.784912	1.70992	1.07023			1	76.5027	9.6973	36.4381	9.91922	1.18836	0.473682	0.8666
		1.5	36.1714	46.5317	42.408			1.89687	3.01965	1.10368			2.28933	4.03832	4.61538			1.5	41.7037	5.21593	2.00673	0.962696	3.64768	1.21123
		2	20.0807	32.1247	31.505			0	2.07373				1.76605	3.01965				2	27.9035	6.78181	1.03687	1.46635	2.39285	0.886424
	MCF-7	Concentration [fold EC50]	DCA					PX					DCA PX					Concentration [fold EC50]	Mean DCA	SD DCA	Mean PX-478	SD PX-478	Mean DCA + PX-478	SD DCA + PX-478	CI
		0.125	109.328	135.71	125.15	123.719	120.547	102.617	117.109	112.915	106.733	106.807	71.3504	70.4321	67.9477	83.4395	79.0712	0.125	122.891	9.48104	109.236	5.73344	74.4482	6.52299	0.397
		0.25	91.7668	106.142	101.621	108.311	108.715	80.2023	84.8212	96.915	85.502	88.9949	49.0779	50.5155	48.915	54.3221	58.715	0.25	103.311	7.04161	87.2871	6.22647	52.3091	4.19122	0.632
		0.5	68.7805	67.7122	65.9608	75.3109	76.6539	62.6413	69.7302	62.9281	55.05	68.257	24.2356	24.5449	19.0065	25.5687	29.3257	0.5	70.8837	4.78572	63.7213	5.78069	24.5363	3.69706	0.957
		1	38.5128	35.1612	29.9869	42.0685	44.3384	36.0857	38.4075	33.0196	35.7598	38.2316	5.96074	2.43474	1.64706	4.21595	6.17048	1	38.0136	5.6846	36.3008	2.19496	4.0858	2.03419	1.227
		2	-0.892326	-0.636104	0.183007	-2.21413	1.4631	9.67281	9.36609	9.4902	4.82257	7.1883	0.535396	-0.811581	-0.0261438	-1.00091	-0.318066	2	-0.419291	1.36	8.10799	2.09653	0.324261	0.617101
		4	-0.178465	-0.723843	-0.339869	-0.879587	0.699746	5.24688	4.10178	6.77124	1.66818	4.00763	5.1041	-0.109673	0.496732	0.454959	0.699746	4	-0.284404	0.618506	4.35914	1.87332	1.32917	2.13154
	HEPG2	Concentration [fold EC50]	DCA					PX					DCA PX					Concentration [fold EC50]	Mean DCA	SD DCA	Mean PX-478	SD PX-478	Mean DCA + PX-478	SD DCA + PX-478	CI
		0.125	87.2945	94.4349	84.9648	84.9648		105.306	100.172	88.6441	88.6441		71.5247	84.5668	67.0679	67.0679		0.125	95.1722	13.1793	99.4607	7.52374	75.564	7.78952	0.726
		0.25	64.7982	89.9598	69.5662	69.5662		92.9746	116.581	71.7011	71.7011		43.9462	62.1916	31.1833	31.1833		0.25	76.6967	11.5697	84.7738	25.6601	45.5127	12.7356	0.794
		0.5	50.5232	72.2892	54.531	54.531		65.0224	91.7958	47.7175	47.7175		6.50224	12.0482	4.56507	4.56507		0.5	57.7769	9.82952	62.8921	20.9901	7.61679	3.1761	0.561
		1	31.2407	43.0293	9.10743	9.10743		12.855	19.9656	5.65524	5.65524		0.971599	2.63913	2.65728	2.65728		1	25.1623	15.0132	10.8811	7.01784	1.94344	0.84253	0.6
		2	4.40957	4.01606	4.20168	4.20168		2.39163	7.45841	1.38542	1.38542		2.31689	4.3603	3.83829	3.83829		2	4.64044	0.87752	4.46963	3.02693	3.75819	1.00374
		4	3.21375	4.93402	2.02135	2.02135		0.896861	1.49168	1.29457	1.29457		2.01794	2.86862	1.38542	1.38542		4	3.40588	1.19602	1.25293	0.25249	2.16587	0.62603
	HT-29	Concentration [fold EC50]	DCA					PX					DCA PX					Concentration [fold EC50]	Mean DCA	SD DCA	Mean PX-478	SD PX-478	Mean DCA + PX-478	SD DCA + PX-478	CI
		0.4	69.662	84.4036	78.6452			107.413	124.436	100			64.8964	77.6929	68.1975			0.4	77.5703	6.06601	110.616	10.2298	70.2623	5.42434	1.22591
		0.6	56.0193	63.3461	64.2939			88.6311	98.9818	96.5557			29.9486	40.4373	42.0207			0.6	61.2198	3.69758	94.7229	4.41996	37.4689	5.35677	0.94527
		1	32.0978	32.3383	33.8691			67.6063	84.4036	82.8932			5.55988	14.5204	12.1699			1	32.7684	0.784486	78.301	7.58742	10.7501	3.7934	0.76996
		2	19.0157	19.7269	21.24			13.7829	21.3468	22.5029			1.0746	0.983455	2.06659			2	19.9942	0.927493	19.2108	3.86705	1.37488	0.490525	0.65421
	MDAMB-231	Concentration [fold EC50]	DCA					PX					DCA PX					Concentration [fold EC50]	Mean DCA	SD DCA	Mean PX-478	SD PX-478	Mean DCA + PX-478	SD DCA + PX-478	CI
		0.4	64.8951	65.6132	69.3983			89.0909	83.249	86.7379			63.6364	64.4754	65.8353			0.4	66.6355	2.4194	86.3593	2.93928	64.649	1.10971	1.28764
		0.6	43.2168	48.9254	46.3579			83.0769	83.4387	83.8876			28.3916	37.5474	33.0562			0.6	46.1667	2.85911	83.4677	0.406104	32.9984	4.57817	1.07617
		1	8.95105	14.7914	12.5099			82.7972	79.2668	77.9493			5.31468	7.01644	7.52177			1	12.0841	2.94336	80.0044	2.50671	6.61763	1.15633	0.79539
		2	1.53846	2.2756	4.90895			40.5594	38.3059	37.213			2.7972	4.5512	4.79018			2	2.90767	1.77191	38.6928	1.70644	4.0462	1.08824
	H441	Concentration [fold EC50]	DCA					PX					DCA PX					Concentration [fold EC50]	Mean DCA	SD DCA	Mean PX-478	SD PX-478	Mean DCA + PX-478	SD DCA + PX-478	CI
		0.25	90.0548	127.392	102.929			61.0969	77.2122	62.8481			32.8702	66.7446	44.8177			0.25	106.792	18.9661	67.0524	8.84212	48.1442	17.1805	0.77795
		0.5	80.1097	117.572	91.7887			52.9068	72.8957	52.2825			9.32358	31.8885	20.0115			0.5	96.4901	19.1685	59.3617	11.725	20.4079	11.2877	0.91623
		0.75	69.1408	105.701	80.3043			16.9287	47.6439	26.6724			1.42596	17.1043	13.4654			0.75	85.0488	18.7364	30.415	15.6959	10.6652	8.2057	1.03599
		1	55.1005	71.3849	68.9348			9.76234	22.9317	19.667			-0.767825	7.93165	5.5412			1	65.1401	8.78038	17.4536	6.85797	4.23501	4.49442	0.99225
		1.5	3.18099	35.1259	19.667			3.61974	14.4065	10.5943			-2.52285	1.13309	0.602929			1.5	19.3246	15.9752	9.54018	5.47008	-0.262277	1.97558	0.37175
		2	-2.81536	1.88849	2.21074			2.74223	10.8453	6.57479			-3.25411	1.24101	-1.00488			2	0.427957	2.81341	6.72078	4.05352	-1.006	2.24756
	HeLa	Concentration [fold EC50]	DCA					PX					DCA PX					Concentration [fold EC50]	Mean DCA	SD DCA	Mean PX-478	SD PX-478	Mean DCA + PX-478	SD DCA + PX-478	CI
		0.25	109.101	113.217	109.934	130.562		111.039	108.184	116.004	112.164		80.6677	79.0895	56.4674	72.4921		0.25	115.703	10.0635	111.848	3.23764	72.1792	11.0569	0.572
		0.5	96.0689	98.4859	99.6363	104.669		88.3145	87.8056	71.539	77.5647		58.266	53.6777	32.5301	39.5584		0.5	99.715	3.62172	81.3059	8.18039	46.0081	12.0047	0.945
		0.75	77.9752	75.5294	66.4924	71.5836		72.5902	76.1432	51.5572	57.4259		33.7103	32.5627	19.2998	23.8864		0.75	72.8952	5.01538	64.4291	11.8118	27.3648	6.93843	1.233
		1	57.0813	53.9233	54.5579	60.4543		60.7431	58.711	40.9184	48.9464		15.9397	6.29156	6.13776	12.2271		1	56.5042	2.96566	52.3297	9.18643	10.149	4.78959	1.341
		1,5	18.3091	11.9386	13.4349	18.1325		37.6952	30.9668	23.5963	27.8233		-0.538503	-1.68798	-1.56854	1.55205		1,5	15.4538	3.25375	30.0204	5.94123	0.560743	1.50008	0.633
		3	-0.753904	-0.951407	-0.681973	0.416404		3.87722	1.13555	1.15935	0.492114		0.753904	-1.56522	-1.70493	0.794953
	U251	Concentration [fold EC50]	DCA					PX					DCA PX					Concentration [fold EC50]	Mean DCA	SD DCA	Mean PX-478	SD PX-478	Mean DCA + PX-478	SD DCA + PX-478	CI
		0.25	113.145	123.673	118.732			108.659	112.77	112.456			83.541	80.6629	81.9833			0.25	118.517	5.2675	111.295	2.28813	82.0624	1.44065	0.6
		0.5	97.6701	100.439	107.914			86.606	91.3403	92.6364			50.4984	46.8262	48.7854			0.5	102.008	5.29919	90.1943	3.17435	48.7033	1.83744	0.924
		0.75	83.242	83.2195	90.9848			52.8906	52.6913	61.1727			8.26065	13.1399	11.4583			0.75	85.8154	4.47682	55.5848	4.84022	10.9529	2.47857	0.988
		1	65.5993	67.5042	77.0284			32.9305	36.2993	39.5362			3.92474	6.147	2.70456			1	70.044	6.12323	36.2553	3.30306	4.25877	1.74536	1.113
		1.5	22.5392	26.9754	36.3155			3.4762	4.34238	5.51235			2.87815	4.56796	1.38325			1.5	28.61	7.03208	4.44364	1.02185	2.94312	1.59335
		2	6.16746	8.85394	10.715			2.35485	4.04161	2.78714			0.859706	1.40986	1.71358			2	8.57881	2.28623	3.0612	0.876139	1.32772	0.432823
	HEK-231	Concentration [DCA in mM; PX in µM]	DCA					PX					DCA PX					Concentration [DCA in mM; PX in µM]	Mean DCA	SD DCA	Mean PX-478	SD PX-478	Mean DCA + PX-478	SD DCA + PX-478	CI
		3.5	90	111	91			112	116	115			101	100	78			3.5	97.3333	11.8462	114.333	2.08167	93	13
		7.5	103	98	97			111	103	115			98	103	84			7.5	99.3333	3.21455	109.667	6.1101	95	9.84886
		10	84	93	93			110	108	106			109	99	79			10	90	5.19615	108	2	95.6667	15.2753
		15	72	80	91			98	107	110			100	92	99			15	81	9.53939	105	6.245	97	4.3589
	We found the first strong synergy for DCA and PX-478 in an MTT assay in HT-29 cells, see below. Afterwards the above listed SRB assays were performed. To keep the manuscript straight forward and to enhance clarity, we decided to leave this data out of the main manuscript. For the MTT assay, cells were seeded in 96-well plates and treated at a confluence of approximately 50%. Forty-eight hours lat…
	HT-29 MTT assay	Concentration [fold EC50]	DCA					PX					DCA PX					Concentration [fold EC50]	Mean DCA	SD DCA	Mean PX-478	SD PX-478	Mean DCA + PX-478	SD DCA + PX-478	CI
		0,4	102.96	106.65	96.44			95.92	101.16	90.83			89.46	82.9	82.87			0.4	102.02	4.22	95.97	4.22	85.08	3.1	1.14
		0,6	97.98	92.44	89.02			77.94	83.48	76.93			60.13	63.29	66.46			0.6	93.15	3.69	79.45	2.88	63.29	2.58	0.63
		0,8	80.45	78.03	83.94			76.95	80.71	72.23			16.73	18.15	29.38			0.8	80.81	2.43	76.63	3.47	21.42	5.66	0.54
		1	77.98	67	71.16			67.13	66.47	56.48			9.37	9.19	11.61			1	72.05	4.53	63.36	4.87	10.06	1.1	0.62
		1,2	66.14	60.11	62.38			66.37	63.66	61.92			9.87	7.25	10.62			1.2	62.88	2.49	63.98	1.83	9.24	1.44	0.66
		1,4	50.94	47.02	55.12			58.61	52.3	66.38			9.73	4.98	7.73			1.4	51.03	3.31	59.1	5.76	7.48	1.95	0.75
		1,6*	51.75	48.92	48.4			51.88	42.56	42.5			11.75	4.81	5.88			1.6	49.69	1.47	45.65	4.41	7.48	3.05	1.02

## Sheet: Western Blot
	The combination of DCA and PX-478 leads to increased levels of cleaved PARP and reduced levels of Cyclin D1 and pRB1 in HT-29 and MCF-7 cells. Three biological replicates were performed. Results are presented as fold change relative to control. For Western blotting, cells were seeded in 6 cm diameter Petri dishes, grown to approximately 80% confluence and treated with DCA and PX-478 at the follow…
	HT-29 IC50	DCA [fold control]			PX-478 [fold control]			DCA + PX-478 [fold control]				See additional file 2 for all corresponding Western blots
	cleaved-PARP	1.68015	1.61305	2.36502	3.35678	2.59892	2.72743	13.1045	13.4299	12.2686
	Cyclin D1	0.918037	0.790919	0.597295	1.18777	0.476953	0.951495	0.731506	0.434091	0.44271
	pRB	0.950828	0.78233	1.68941	1.76408	1.83188	3.38634	0.546007	0.364061	0.455227
	MCF-7 0.5 x IC50	DCA [fold control]			PX-478 [fold control]			DCA + PX-478 [fold control]
	cleaved	0.972123	0.73869	1.30944	3.28704	2.03232	1.8714	5.43804	3.5557	3.48796
	Cyclin D1	1.11064	1.04861	0.667752	0.725998	0.777011	0.532701	0.547925	0.532319	0.238282
	pRB	0.53	0.57	0.4515	0.66	0.94	1.19146	0.22	0.39	0.382487
	MCF-7 IC50	DCA [fold control]			PX-478 [fold control]			DCA + PX-478 [fold control]
	cleaved	1.10637	1.22705	1.30944	2.25593	1.66455	3.73497	5.9435	3.8828	9.24197
	Cyclin D1	0.682534	0.749253	0.667752	0.892062	0.358896	0.344582	0.51672	0.233966	0.115329
	pRB	0.53	0.65	0.4515	0.66	1.3	1.2285	0.22	0.37	0.15356

## Sheet: ROS-FACS
	The combination of DCA and PX-478 led to the highest ROS activity in all analysed cell lines and was significantly increased compared to that in the corresponding control, DCA-treated and PX-478-treated cells. Three biological replicates were performed. % of DCF-FITC positive cells are compared. Intracellular ROS were detected via an oxidation-sensitive fluorescent probe (2',7'-dichlorodihydroflu…
	Cell line	Control [% DCF-FITC positive cells]			DCA [% DCF-FITC positive cells]			PX-478 [% DCF-FITC positive cells]			DCA + PX-478 [% DCF-FITC positive cells]
	MCF-7	1.5	3.22	4.54	2.13	3.07	2.79	2.65	5.46	4.87	16.78	15.89	16.64
	HeLa	3.68	0.55	0.16	0.96	0.68	0.43	11.78	16.22	9.48	21.24	28.74	34.11
	HT-29	7.18	8.44	6.35	4.9	5.72	5.61	10.44	12.56	8.25	24.51	42.5	44.02

## Sheet: Seahorse
	Mitochondrial respiration assay and glycolytic stress test with DCA: 1. DCA increased the maximal OCR and thereby the maximal respiration of MCF-7 cells. 2. DCA reduced the maximal ECAR and thereby the glycolytic capacity. Three biological replicates were performed. MCF-7 cells were seeded in an XF 96-well culture microplate (Agilent, Santa Clara, USA) at 3 x 104 cells per well in 180 µl of prewa…
Mitchondrial respiration assay
	OCR
	Time [min]	Control			DCA
	1.4	148.1	154.5	158.8	168.3	155.6	166.7
	8	139	146.5	146.2	160.5	146.6	154.5
	14.6	137.1	144.6	143.5	158.6	144.7	152.8
	21.2	136.4	143.7	143.2	158.6	144.2	152.2
DCA injection	41.9	133.8	143.5	143.6	131.3	121.3	130.1
	62.5	131.2	141.5	141.7	132.8	122.2	130.3
	83.1	129.5	139.4	139	136.6	122.7	131.7
	103.7	128.5	137.8	136.2	139.3	122.6	132.2
	124.3	126.7	138.8	134.5	139.7	123.3	132.1
	145	125.3	136.6	131.3	140.8	123.6	131.6
Oligomycin	151.6	49.9	51.2	51.6	65.4	54	58.5
	158.2	51.6	52.7	53.5	65.5	54.1	59.5
	164.8	54.5	54.5	55.5	64.8	53.7	59
FCCP	171.5	145.3	137.4	142	197.1	178	204
	178.1	148.2	135	145.8	199.5	177.5	202.3
	184.6	146.5	129.3	142	207.1	175.1	202.6
Rotenone & Antimycin A	191.3	37	37.3	35	49.4	40.2	38.7
	197.9	36.6	35.2	34.7	48.8	37.9	38.7
	204.5	34.4	33.8	33.6	45.8	35.7	37.8
	maximal respiration (OCR) = (maximum rate measured after injection of carbonyl cyanide-4-(trifluoromethoxy)phenylhydrazone [FCCP]) – (non-mitochondrial respiration rate) ----- non-mitochondrial respiration (OCR) = minimum rate measured after injection of rotenone & antimycin A)
	Maximal Respiration (OCR)	113.8	103.7	112.2	161.3	142.3	166.2
Glycolysis stress test
	ECAR
	Time [min]	Control			DCA
	1.4	12.7	9.3	9.4	9.2	8	10.2
	8	11.7	12	9.9	7.9	12.2	10.8
	14.6	12.6	12.5	11	8.5	12.3	11.7
	21.1	12.8	12.6	11.4	8.4	12.7	11.6
DCA injection	41.9	13.4	10	10.4	8.9	10.9	9.4
	62.5	12	10.9	10.1	13.5	14.9	15.2
	83.1	12.8	11.3	10.6	15.3	16.4	16.6
	103.7	13	11.4	10.9	16	16.6	17.3
	124.3	13.2	11.3	11	16	16.5	17.5
	144.9	12.9	11.8	11.4	16.3	16.8	17.4
Glucose	151.6	19.9	18.1	16.8	13.3	19	17.1
	158.2	21.1	18.1	17.7	13.1	17.3	16.5
	164.8	23.7	19.9	19.7	14.2	17.6	17.1
FCCP	171.4	85.1	79.3	77.2	26.7	36.3	37
	178	83.2	75.9	74.9	27.8	37.5	37.5
	184.6	84.1	75.1	73.8	29.4	38.6	38.2
2-DG	191	21.9	20.7	21.2	24.5	33	35
	197.5	14.1	12.6	14.2	11.6	15.4	18.8
	204.1	14.1	12.3	13.5	9.6	12.1	14.1
	Glycolytic capacity (ECAR) = (maximum rate measured after injection of oligomycin) – (non-glycolytic acidification rate) ------ non-glycolytic acidification (ECAR) = minimum rate measured after injection of 2-deoxy-D-glucose (2DG).
	Glycolytic Capacity	72.2	67.6	65.9	13.1	21.8	20.8

## Sheet: Annexin-FACS
	The combination of DCA and PX-478 led to the greatest percentage of Annexin-V-FITC-positive cells, and the percentage was significantly different from that of control, DCA-treated and PX-478-treated cells for both cell lines. At least three biological replicates were performed. % of Annexin-FITC positive cells are compared. HeLa and MCF-7 cells were seeded in 6 cm diameter Petri dishes and incuba…
	Cell Line	Control [% Annexin VF-ITC-positive cells]				DCA [% Annexin VF-ITC-positive cells]				PX-478 [% Annexin VF-ITC-positive cells]				DCA + PX-478 [% Annexin VF-ITC-positive cells]
	MCF-7	6.62	6.73	5.587	3.82	9.43	9.59	9.03	4.71	12.47	15.4	12.13	8.82	21.21	22.74	18.11	18.37
	HeLa	10.98	5.88	12.39		15.67	10.25	21.05		13.64	11.68	13.53		30.34	23.69	25.69

## Sheet: HPLC
	Membrane lipid oxidation rate: HPLC results for the proportion of arachidonic acid to its oxygenated derivatives 10-/15- HETE for drug treatment compared to control treatment is presented (% HETE in % of control). HT-29 cells were seeded in 10 cm diameter Petri dishes and treated with the EC50 dose of DCA, the EC50 dose of PX-478 or the combination after 24 hours when the cells were approximately…
		DCA [% Annexin VF-ITC-positive cells]				PX-478 [% Annexin VF-ITC-positive cells]			DCA + PX-478 [% Annexin VF-ITC-positive cells]			DCA		PX		DCA PX
		#1	#2	#3	#4	#1	#2	#3	#1	#2	#3	Mean	SD	Mean	SD	Mean	SD
	%HETE per cell	129.802	137.373	132.831	83.8448	194.571	151.741	128.519	255.384	154.517	217.898	120.963	21.5989	158.277	27.3588	209.267	41.6287
	cell count	64.1221	72.1374	59.542	65.2672	60.6061	67.2176	53.9945	15.427	11.0193	17.6308	65.2672	4.50802	60.6061	5.39832	14.6924	2.74869
